# Supplementary material for: Mitochondrial 16S rRNA Is Methylated by tRNA Methyltransferase TRMT61B in All Vertebrates
Source: PLoS Biol. 2016 Sep 15;14(9):e1002557. doi: 10.1371/journal.pbio.1002557 (PMC5025228; doi:10.1371/journal.pbio.1002557)
Supplement: S1 Data — (XLSX) [file pbio.1002557.s001.xlsx]

## Sheet: Exact values for Figure 2C
	Control-Si	TRMT61B-Si
A	28.8838	74.5518
T	49.7046	17.8513
G	19.3906	6.83214
C	2.02094	0.764699

## Sheet: Exact values for Figure 3A
Species	S. scrofa	M. domesticus	G. gallus	A. carolinensis	C. chamaeleon	X. tropicalis	T. nigroviridis	M. musculus	O. anatinus
mtDNA base	A	A	A	A	A	A	A	T	T
Coverage	13834	787	100832	6322	2193	7039	4232	3524	2214
A	25.51	59.21	8.26	26.97	58	25.17	21.95	0	0
T	69.75	33.42	90.24	55.43	32.1	62.68	58.53	99.9	100
G	4.65	7.24	1.4	16.83	8.8	11.81	17.65	0	0
C	0.09	0.13	0.1	0.77	1.09	0.34	1.87	0.1	0

## Sheet: Exact values for Figure 3B 
	DNA - Isolated mitoplasts	RNA - Isolated mitoplasts	RNA - purified mitoribosomes
Coverage	990	13834	22435
A	100	25.51	9.39
T	0	69.75	82.34
G	0	4.65	8.06
C	0	0.09	0.21

## Sheet: Exact values for Figure 5A
Time (hours)	OD600
	G (WT)	T	A
0	0.002	0.0047	0.0027
0.5825	0.002	0.0047	0.0027
1.16556	0.002	0.0047	0.0027
1.75	0.002	0.0047	0.0027
2.3325	0.002	0.0047	0.0027
2.91556	0.0115	0.0047	0.0027
3.49944	0.0262	0.0136	0.0027
4.08194	0.0538	0.03	0.0102
4.66583	0.0925	0.0554	0.0218
5.24972	0.1552	0.096	0.0396
5.83222	0.2249	0.1489	0.0596
6.41583	0.3214	0.2151	0.0923
6.99861	0.4154	0.2886	0.129
7.58222	0.4859	0.3864	0.1734
8.16583	0.5743	0.4543	0.2435
8.74917	0.6467	0.5287	0.3343
9.3325	0.7051	0.6044	0.4216
9.91583	0.7479	0.6617	0.4633
10.4992	0.7961	0.711	0.5106
11.0828	0.8382	0.7655	0.5597
11.6656	0.8449	0.7966	0.6034
12.2492	0.8567	0.824	0.6153
12.8328	0.8605	0.8292	0.6421
13.4164	0.8659	0.8331	0.671
13.9997	0.8787	0.8439	0.6991
14.5828	0.885	0.8486	0.7136
15.1658	0.8914	0.8542	0.7265
15.7497	0.8937	0.8557	0.7321
16.3331	0.8964	0.8573	0.7401
16.9164	0.9029	0.8642	0.7512
17.4997	0.9065	0.8675	0.755

## Sheet: Exact values for Figure 5B
Time (hours)	deltaYFP/OD600
	G (WT)	T	A
0	328.36	86.79	136.85
0.5	595.23	413.61	242.52
1	539.8	430.19	282.69
1.5	605.02	534.13	334.95
2	632.55	578.65	435.68
2.5	729.06	666.02	479.44
3	933.97	825.92	623.5
3.5	1156.9	1045.26	719.88
4	1450.2	1227.6	848.48
4.5	1468.32	1524.81	987.98
5	1399.22	1608.44	1125.14
5.5	1231.83	1502.85	1124.75
6	1036.82	1304.87	1033.94
6.5	759.34	1099.86	892.8
7	672.78	751.52	688.08
7.5	577.74	539.65	483.86
8	489.55	486.69	333.61
8.5	352.19	411.08	318.34
9	202.82	323.69	349.2
9.5	72.36	221.17	350.15
10	-0.55	122.3	317.16
10.5	-30	26.44	296.65
11	-36.59	-25.58	205.35
11.5	-28.15	-31.88	115.82
12	-21.27	-31.11	41.57
12.5	-29.08	-37.7	-5.11
13	-61.24	-65.29	-47.94
13.5	-47.33	-51.79	-41.11
14	-61.13	-66.04	-55.6
14.5	-68.34	-67.59	-59.53
15	-58.24	-59.38	-52.21
15.5	-28.94	-31.27	-33.26
16	-17.67	-16.25	-27.51
16.5	39.38	37.32	13.67

## Sheet: Exact values for Figure 5C
Time (hours)	Florescence [Arbitrary Units]
	G (WT)	T	A
0	14.6667	11.6667	16.3333
0.5	63.6667	84	42.3333
1	206.667	228.333	103.333
1.5	305.333	348.333	149.333
2	394.667	456.333	205.333
2.5	471.667	550	259.667
3	539.333	639	290.333
3.5	577.333	704.667	340.667
4	612	756	381
4.5	633	813.333	418.333
5	652.667	857	451.667
5.5	678.667	905	470.333
6	689.333	921.333	491.667
6.5	699	956.333	503.333
7	705.333	982.333	514.333
7.5	715.333	1000	530.333
8	714.667	1016.67	533
8.5	720.333	1030.33	548
9	721.667	1036	546.667
9.5	730	1049.67	559.667
10	738.667	1054.33	562
10.5	738.333	1060.33	564
11	750	1061.33	568.667
11.5	742.667	1064.33	565.333
12	745.333	1075.67	572
12.5	744	1077	575
13	749.667	1071.33	572.667
13.5	758.333	1073	578.667
14	746.333	1083.33	575.333
14.5	755.333	1069	583.667
15	760.333	1085.67	578.333
15.5	763.667	1079	578
16	756.667	1082.33	585.333
16.5	758.667	1081.33	575.667
17	757	1089.33	578
